# Supplementary material for: An interpretable machine learning model for predicting symptomatic pelvic lymphocele after pelvic lymphadenectomy in cervical cancer
Source: Front Oncol. 2026 Apr 15;16:1754363. doi: 10.3389/fonc.2026.1754363 (PMC13125007; doi:10.3389/fonc.2026.1754363)
Supplement: Supplementary file 2 [file Table1.xls]

## Sheet: Sheet1
Table S1. Missing Value Statistics for All Variables
Variable	Total	Missing Values	Missing Percentage
Age	221	0	0
BMI	221	0	0
Previous abdominal	221	0	0
Diabetes	221	0	0
Hypertension	221	0	0
Pathological type	221	0	0
FIGO stage	221	0	0
Tumorsize	221	0	0
Depth of invasion	221	0	0
preoperative lymph node enlargement	221	0	0
Lymph node metastasis	221	0	0
Surgical approach	221	0	0
Oophorectomy	221	0	0
Para-aortic lymphadenectomy	221	0	0
Number of lymph nodes removed	221	0	0
Operative time	221	1	0.0045
Intraoperative blood loss	221	0	0
Neoadjuvant chemotherapy	221	0	0
Neoadjuvan tadiotherapy	221	0	0
Neoadjuvant chemoradiotherapy	221	0	0
Adjuvant chemotherapy	221	0	0
Adjuvant radiotherapy	221	0	0
Adjuvant chemoradiotherapy	221	0	0
Pelvic drainage method	221	0	0
Drainage duration	221	0	0
PreoperativeFib	221	0	0
PreoperativeHb	221	0	0
PreoperativePlt	221	0	0
PreoperativeMo	221	0	0
PreoperativeNeu	221	0	0
PreoperativeLy	221	0	0
PreoperativeNLR	221	0	0
PreoperativeMLR	221	0	0
PostoperativeAlb	221	2	0.009
