# Supplementary material for: An interpretable machine learning model for predicting symptomatic pelvic lymphocele after pelvic lymphadenectomy in cervical cancer
Source: Front Oncol. 2026 Apr 15;16:1754363. doi: 10.3389/fonc.2026.1754363 (PMC13125007; doi:10.3389/fonc.2026.1754363)
Supplement: Supplementary file 3 [file Table2.xls]

## Sheet: Sheet1
Table S2. EM Estimation Statistics
Vaiable	EM Mean
Age	53.82
BMI	23.708
Number of lymph nodes removed	19.29
Operative time	4.3384
Intraoperative blood loss	360.45
Drainage duration	5.09
PreoperativePlt	218.11
PreoperativeHb	126.08
PreoperativeNeu	3.8724
PreoperativeLy	1.605
PreoperativeMo	0.3198
PreoperativeFib	3.54595
PreoperativeNLR	2.6291
PreoperativeMLR	0.2168
PostoperativeAlb	33.584
Little's MCAR Test: Chi-Square = 33.029, df = 28, p = 0.235
