# Supplementary material for: An interpretable machine learning model for predicting symptomatic pelvic lymphocele after pelvic lymphadenectomy in cervical cancer
Source: Front Oncol. 2026 Apr 15;16:1754363. doi: 10.3389/fonc.2026.1754363 (PMC13125007; doi:10.3389/fonc.2026.1754363)
Supplement: Supplementary file 4 [file Table3.xls]

## Sheet: 补充表格3
Table S3. Univariate Analysis Results Based on Complete-Case Dataset
	SPL(n=44)	other(n=174)	P
Previous abdominal surgery = Yes (%)	11 (25.0)	43 (24.7)	1
Diabetes = Yes (%)	8 (18.2)	10 (5.7)	0.018
Hypertension = Yes (%)	8 (18.2)	25 (14.4)	0.693
preoperative lymph node enlargement = Yes (%)	12 (27.3)	29 (16.7)	0.164
Neoadjuvant chemotherapy = Yes (%)	8 (18.2)	25 (14.4)	0.693
Neoadjuvan tadiotherapy = Yes (%)	7 (15.9)	14 (8.0)	0.196
Neoadjuvant chemoradiotherapy = Yes (%)	6 (13.6)	8 (4.6)	0.066
Surgical approach = Laparoscopic (%)	9 (20.5)	72 (41.4)	0.017
Para-aortic lymphadenectomy = Yes (%)	8 (18.2)	21 (12.1)	0.413
Oophorectomy = Yes (%)	42 (95.5)	159 (91.4)	0.558
FIGO stage > IIA2 (%)	9 (20.5)	36 (20.7)	1
Pathological type = non-squamous (%)	3 (6.8)	33 (19.0)	0.087
Tumorsize > 4cm (%)	12 (27.3)	23 (13.2)	0.041
Depth of invasion = > 50%myometrium (%)	3 (6.8)	8 (4.6)	0.829
Lymph node metastasis = Yes (%)	10 (22.7)	33 (19.0)	0.728
Adjuvant chemotherapy = Yes (%)	21 (47.7)	65 (37.4)	0.278
Adjuvant radiotherapy = Yes (%)	8 (18.2)	37 (21.3)	0.808
Adjuvant chemoradiotherapy = Yes (%)	1 (2.3)	8 (4.6)	0.788
Pelvic drainage method = Transabdominal (%)	37 (84.1)	132 (75.9)	0.334
Age (mean (SD))	55.57 (9.83)	53.39 (9.22)	0.168
BMI (mean (SD))	23.65 (2.63)	23.73 (3.28)	0.868
Number of lymph nodes removed (mean (SD))	19.64 (8.01)	19.20 (8.66)	0.763
Operative time (mean (SD))	4.46 (1.25)	4.31 (1.11)	0.452
Intraoperative blood loss (mean (SD))	425.91 (270.14)	342.93 (263.81)	0.065
Drainage duration (mean (SD))	5.89 (5.10)	4.92 (3.05)	0.108
PreoperativePlt (mean (SD))	221.18 (48.19)	214.74 (66.74)	0.548
PreoperativeHb (mean (SD))	124.30 (17.24)	126.64 (14.00)	0.345
PreoperativeNeu (mean (SD))	3.78 (1.33)	3.89 (1.22)	0.604
PreoperativeLy (mean (SD))	1.50 (0.57)	1.62 (0.50)	0.169
PreoperativeMo (mean (SD))	0.34 (0.10)	0.31 (0.12)	0.127
PreoperativeFib (mean (SD))	3.78 (0.85)	3.48 (0.77)	0.024
PreoperativeNLR (mean (SD))	2.84 (1.42)	2.59 (1.08)	0.185
PreoperativeMLR (mean (SD))	0.27 (0.16)	0.20 (0.09)	0.001
PostoperativeAlb (mean (SD))	33.11 (3.22)	33.69 (3.62)	0.33
Bolded numbers highlight variables that reached statistical significance (P<0.05)in the univariate analysis.
