# Supplementary material for: An interpretable machine learning model for predicting symptomatic pelvic lymphocele after pelvic lymphadenectomy in cervical cancer
Source: Front Oncol. 2026 Apr 15;16:1754363. doi: 10.3389/fonc.2026.1754363 (PMC13125007; doi:10.3389/fonc.2026.1754363)
Supplement: Supplementary file 5 [file Table4.xls]

## Sheet: Sheet1
Table S4. Comparison of baseline characteristics between the training set and test set
	Testdata（n=43）	Traindata(n=178)	P
Age (mean (SD))	54.14 (7.74)	53.75 (9.69)	0.805
BMI (mean (SD))	24.07 (3.31)	23.62 (3.10)	0.399
Previous abdominal surgery = Yes (%)	8 (18.6)	47 (26.4)	0.387
Diabetes = Yes (%)	5 (11.6)	13 (7.3)	0.535
Hypertension = Yes (%)	5 (11.6)	29 (16.3)	0.599
Pathological type = non-squamous (%)	4 (9.3)	32 (18.0)	0.249
FIGO stage > IIA2 (%)	14 (32.6)	32 (18.0)	0.057
Tumorsize > 4cm (%)	5 (11.6)	30 (16.9)	0.542
Depth of invasion = > 50%myometrium (%)	2 (4.7)	9 (5.1)	1
preoperative lymph node enlargement = Yes (%)	7 (16.3)	34 (19.1)	0.835
Lymph node metastasis = Yes (%)	12 (27.9)	32 (18.0)	0.211
Surgical approach = Laparoscopic (%)	17 (39.5)	65 (36.5)	0.848
Oophorectomy = Yes (%)	40 (93.0)	164 (92.1)	1
Para-aortic lymphadenectomy = Yes (%)	4 (9.3)	25 (14.0)	0.565
Number of lymph nodes removed (mean (SD))	18.05 (7.15)	19.59 (8.74)	0.284
Operative time (mean (SD))	4.43 (1.08)	4.32 (1.15)	0.592
Intraoperative blood loss (mean (SD))	363.72 (307.87)	359.66 (254.89)	0.929
Neoadjuvant chemotherapy = Yes (%)	11 (25.6)	23 (12.9)	0.067
Neoadjuvan tadiotherapy = Yes (%)	5 (11.6)	16 (9.0)	0.81
Neoadjuvant chemoradiotherapy = Yes (%)	4 (9.3)	10 (5.6)	0.588
Adjuvant chemotherapy = Yes (%)	15 (34.9)	72 (40.4)	0.62
Adjuvant radiotherapy = Yes (%)	9 (20.9)	37 (20.8)	1
Adjuvant chemoradiotherapy = Yes (%)	3 (7.0)	6 (3.4)	0.52
Pelvic drainage method = Transabdominal (%)	37 (86.0)	135 (75.8)	0.215
Drainage duration (mean (SD))	5.09 (3.18)	5.08 (3.65)	0.988
PreoperativeFib (mean (SD))	3.68 (0.70)	3.51 (0.82)	0.237
PreoperativeHb (mean (SD))	128.02 (12.78)	125.61 (15.12)	0.334
PreoperativePlt (mean (SD))	213.07 (79.78)	219.33 (63.53)	0.583
PreoperativeMo (mean (SD))	0.31 (0.14)	0.32 (0.12)	0.538
PreoperativeNeu (mean (SD))	3.44 (1.16)	3.98 (1.25)	0.011
PreoperativeLy (mean (SD))	1.50 (0.48)	1.63 (0.54)	0.141
PreoperativeNLR (mean (SD))	2.48 (1.13)	2.66 (1.16)	0.346
PreoperativeMLR (mean (SD))	0.22 (0.11)	0.22 (0.11)	0.78
PostoperativeAlb (mean (SD))	34.55 (4.05)	33.34 (3.35)	0.042
